# Supplementary material for: Relationship between family background and self-efficacy in adolescent table tennis players: a moderated mediation model
Source: Front Psychol. 2023 Jun 5;14:1125493. doi: 10.3389/fpsyg.2023.1125493 (PMC10283351; doi:10.3389/fpsyg.2023.1125493)
Supplement: Supplementary file 1 [file Data_Sheet_1.xlsx]

## Sheet: 0Data Sheet 1
School Type	Daily training time	Weekly training times	Family background1	Family background2	Family background3	Family background4	Family background5	Technical learning engagement1	Technical learning engagement2	Technical learning engagement3	Technical learning engagement4	Technical learning engagement5	Technical learning engagement6	Technical learning engagement7	Technical learning engagement8	Technical learning engagement9	Technical learning engagement10	Technical learning engagement11	Technical learning engagement12	Technical learning engagement13	Technical learning engagement14	Technical learning engagement15	Technical learning engagement16	Technical learning engagement17	Total technical learning engagement score	Self-efficacy1	Self-efficacy2	Self-efficacy3	Self-efficacy4	Self-efficacy5	Self-efficacy6	Self-efficacy7	Self-efficacy8	Self-efficacy9	Self-efficacy10	Motivation	Energetic	Focused	Z_Family Background1	Z_Family Background2	Z_Family Background3	Z_Family Background4	Z_Family Background5	Age	W_Gender	Training years	M_Total technical learning engagement score	Y_Total self-efficacy score	Z_Age
1	3	7	2	2	1	2	1	1	4	74	3	5	3	5	5	5	3	5	3	5	4	5	5	5	4	4	5	2	1	1	1	2	1	2	1	2	2	4.33333	4.16667	4.6	-1.0598	-1.04601	-1.87159	-1.0125	-1.98698	13	1	5	4.35294
1	8	15	2	1	2	2	1	2	2	72	5	5	3	4	4	5	3	4	5	3	4	4	5	5	5	3	5	1	2	2	1	1	2	2	2	2	2	4.33333	3.83333	4.6	-1.0598	-1.93907	-1.00741	-1.0125	-1.98698	11	1	5	4.23529
1	8	15	3	3	3	2	2	4	5	86	5	4	5	5	4	4	5	4	6	4	5	6	6	5	6	6	6	2	2	2	2	2	3	2	3	2	2	4.5	5	5.8	-0.171727	-0.152955	-0.143234	-1.0125	-1.06482	12	1	5	5.05882
1	2	6	2	1	1	1	1	1	4	80	4	4	6	5	6	5	4	4	5	4	4	4	4	6	6	4	5	2	2	3	3	2	2	2	2	2	2	5	4.16667	5	-1.0598	-1.93907	-1.87159	-1.88518	-1.98698	14	1	5	4.70588
1	3	7	2	2	2	3	3	2	2	89	6	4	6	4	4	5	6	5	6	6	5	5	6	5	5	6	5	3	2	2	3	2	2	2	2	3	2	4.83333	5.5	5.4	-1.0598	-1.04601	-1.00741	-0.139822	-0.142655	13	1	5	5.23529
1	8	15	2	2	1	1	2	5	4	83	4	4	4	5	5	4	6	6	5	6	5	5	4	6	4	4	6	2	2	3	2	2	3	3	2	3	2	4.33333	5.5	4.8	-1.0598	-1.04601	-1.87159	-1.88518	-1.06482	14	1	5	4.88235
1	4	6	2	2	2	2	2	1	1	84	6	4	5	4	5	4	6	6	6	6	4	4	6	4	4	4	6	2	2	3	2	3	3	2	2	3	2	4.66667	5.33333	4.8	-1.0598	-1.04601	-1.00741	-1.0125	-1.06482	15	1	5	4.94118
1	3	2	3	2	3	3	2	3	2	84	6	4	5	6	4	4	5	5	6	4	6	4	5	4	6	4	6	2	2	3	2	3	2	2	2	3	3	4.83333	5	5	-0.171727	-1.04601	-0.143234	-0.139822	-1.06482	14	1	5	4.94118
1	8	9	3	3	2	3	2	4	4	89	5	4	6	4	6	4	5	6	5	5	6	6	5	6	6	4	6	3	3	3	2	2	2	2	3	2	2	4.83333	5.5	5.4	-0.171727	-0.152955	-1.00741	-0.139822	-1.06482	14	1	5	5.23529
1	6	6	3	2	3	2	3	3	1	84	6	5	6	4	5	5	6	6	5	4	4	5	4	4	5	5	5	3	2	3	2	2	3	3	2	2	2	5.16667	5	4.6	-0.171727	-1.04601	-0.143234	-1.0125	-0.142655	15	1	5	4.94118
1	4	7	2	2	1	1	1	1	2	80	5	4	6	5	5	5	4	5	4	5	4	6	4	5	4	4	5	2	3	2	3	2	2	3	3	3	2	5	4.66667	4.4	-1.0598	-1.04601	-1.87159	-1.88518	-1.98698	13	0	5	4.70588
1	8	15	2	2	3	3	2	4	5	87	5	4	5	6	4	6	6	4	4	6	6	5	6	6	5	4	5	2	3	3	2	3	3	2	3	2	3	5	5.16667	5.2	-1.0598	-1.04601	-0.143234	-0.139822	-1.06482	13	0	5	5.11765
1	3	7	3	2	3	3	2	1	2	87	5	5	4	5	6	5	6	6	5	5	4	4	6	5	5	5	6	3	2	3	2	3	3	3	2	3	2	5	5	5.4	-0.171727	-1.04601	-0.143234	-0.139822	-1.06482	11	1	5	5.11765
1	7	15	3	3	3	2	2	1	4	84	5	6	4	5	5	5	5	6	4	6	5	4	4	6	5	5	4	2	3	2	3	2	3	2	3	3	3	5	5	4.8	-0.171727	-0.152955	-0.143234	-1.0125	-1.06482	13	0	5	4.94118
1	7	15	3	2	2	3	3	3	3	86	5	5	4	6	4	6	5	5	5	6	4	4	6	4	6	6	5	2	3	3	2	3	2	3	2	3	3	5	4.83333	5.4	-0.171727	-1.04601	-1.00741	-0.139822	-0.142655	15	1	5	5.05882
1	3	6	3	2	2	3	3	3	3	87	5	4	6	5	6	4	4	5	5	5	5	6	6	6	5	6	4	3	3	2	2	3	3	2	2	3	3	5	5	5.4	-0.171727	-1.04601	-1.00741	-0.139822	-0.142655	15	0	5	5.11765
1	6	4	2	2	2	3	2	4	4	85	6	4	5	4	5	5	6	5	6	6	5	5	5	5	4	5	4	2	3	2	3	3	3	3	2	3	3	4.83333	5.5	4.6	-1.0598	-1.04601	-1.00741	-0.139822	-1.06482	13	0	5	5
2	5	6	2	1	1	2	2	1	3	82	4	6	4	4	4	5	6	4	4	6	4	4	5	6	6	5	5	3	3	2	3	3	3	3	2	3	3	4.5	4.66667	5.4	-1.0598	-1.93907	-1.87159	-1.0125	-1.06482	13	1	5	4.82353
2	8	7	3	2	2	2	3	2	2	85	5	4	4	6	6	6	3	6	6	3	5	6	3	5	6	6	5	4	3	4	3	4	3	4	3	4	3	5.16667	4.83333	5	-0.171727	-1.04601	-1.00741	-1.0125	-0.142655	13	0	5	5
1	6	7	2	1	2	1	1	4	5	73	5	5	3	5	5	5	3	3	5	3	4	3	5	4	5	5	5	1	1	1	1	2	2	1	1	1	2	4.66667	3.5	4.8	-1.0598	-1.93907	-1.00741	-1.88518	-1.98698	13	1	6	4.29412
1	4	7	1	2	1	1	1	4	4	66	3	3	5	4	3	5	5	5	5	3	4	3	3	3	4	4	4	1	1	1	2	2	1	1	2	1	2	3.83333	4.16667	3.6	-1.94787	-1.04601	-1.87159	-1.88518	-1.98698	12	1	6	3.88235
1	8	15	1	2	2	2	2	4	5	71	5	5	4	4	4	3	5	5	3	5	4	4	4	4	4	3	5	1	1	2	1	2	1	1	2	1	2	4.16667	4.33333	4	-1.94787	-1.04601	-1.00741	-1.0125	-1.06482	12	1	6	4.17647
1	3	7	2	2	1	1	2	2	4	63	3	3	4	3	4	5	5	3	3	3	3	4	3	5	3	5	4	2	2	1	1	1	1	2	2	2	1	3.66667	3.5	4	-1.0598	-1.04601	-1.87159	-1.88518	-1.06482	12	1	6	3.70588
1	8	15	1	2	1	2	1	1	3	64	4	3	5	5	3	4	3	4	4	5	5	3	3	3	3	4	3	1	1	2	1	2	2	2	2	1	1	4	4	3.2	-1.94787	-1.04601	-1.87159	-1.0125	-1.98698	13	1	6	3.76471
1	4	7	2	2	1	1	2	4	5	63	5	3	3	3	3	4	3	5	4	3	4	3	3	3	5	4	5	2	2	1	2	2	1	1	2	2	1	3.5	3.66667	4	-1.0598	-1.04601	-1.87159	-1.88518	-1.06482	12	1	6	3.70588
1	8	7	1	2	1	2	2	5	5	68	3	3	4	5	3	4	5	5	3	3	3	5	4	5	5	5	3	2	1	1	2	1	2	2	1	2	2	3.66667	4	4.4	-1.94787	-1.04601	-1.87159	-1.0125	-1.06482	13	1	6	4
1	8	15	2	3	3	3	2	2	1	89	4	6	6	4	6	5	4	5	5	6	6	5	6	6	5	6	4	2	3	2	2	2	2	3	2	2	2	5.16667	5.16667	5.4	-1.0598	-0.152955	-0.143234	-0.139822	-1.06482	12	1	6	5.23529
1	4	7	2	2	3	3	2	4	2	84	6	4	4	4	6	4	6	5	4	4	5	6	6	5	5	6	4	2	2	2	3	2	2	2	2	3	3	4.66667	5	5.2	-1.0598	-1.04601	-0.143234	-0.139822	-1.06482	13	1	6	4.94118
1	4	3	3	3	2	2	2	1	1	85	4	4	5	4	6	5	4	6	5	6	6	4	6	5	6	5	4	2	2	3	2	3	2	3	2	2	3	4.66667	5.16667	5.2	-0.171727	-0.152955	-1.00741	-1.0125	-1.06482	14	1	6	5
1	6	7	1	1	1	1	1	2	5	80	4	5	5	6	4	4	5	4	6	4	4	4	6	4	4	6	5	3	2	3	3	3	2	2	2	3	2	4.66667	4.5	5	-1.94787	-1.93907	-1.87159	-1.88518	-1.98698	13	1	6	4.70588
1	8	7	3	2	2	3	3	2	1	87	6	4	6	4	6	6	5	6	5	5	6	4	6	4	4	6	4	3	2	3	3	3	2	3	2	2	2	5.33333	5.16667	4.8	-0.171727	-1.04601	-1.00741	-0.139822	-0.142655	14	1	6	5.11765
1	8	15	1	2	2	2	2	4	2	83	5	6	5	6	6	5	4	4	5	4	4	4	6	4	5	4	6	2	2	3	2	2	3	2	3	3	3	5.5	4.16667	5	-1.94787	-1.04601	-1.00741	-1.0125	-1.06482	14	1	6	4.88235
1	2	6	2	3	3	2	3	1	1	88	5	6	5	5	6	6	6	4	4	6	5	5	6	4	5	4	6	2	2	3	2	3	2	2	3	3	3	5.5	5	5	-1.0598	-0.152955	-0.143234	-1.0125	-0.142655	12	1	6	5.17647
1	2	6	2	3	3	2	3	5	5	86	4	4	5	6	4	6	6	5	5	5	5	5	5	4	6	5	6	3	2	2	2	3	3	3	3	3	2	4.83333	5.16667	5.2	-1.0598	-0.152955	-0.143234	-1.0125	-0.142655	14	1	6	5.05882
1	8	15	1	1	2	1	1	5	5	81	6	5	4	5	5	5	6	4	4	4	4	4	4	6	5	5	5	3	2	2	3	3	3	2	3	3	2	5	4.33333	5	-1.94787	-1.93907	-1.00741	-1.88518	-1.98698	15	1	6	4.76471
1	8	15	3	2	2	3	2	1	3	88	4	5	5	5	6	5	6	5	5	6	6	6	4	4	5	5	6	3	3	3	2	2	3	2	3	3	2	5	5.66667	4.8	-0.171727	-1.04601	-1.00741	-0.139822	-1.06482	15	1	6	5.17647
1	3	7	3	3	2	3	2	4	2	84	6	5	5	4	6	4	5	5	6	5	6	4	4	5	6	4	4	3	3	3	2	3	2	2	2	3	3	5	5.16667	4.6	-0.171727	-0.152955	-1.00741	-0.139822	-1.06482	14	1	6	4.94118
1	8	15	1	2	1	1	1	4	2	84	6	4	6	5	6	6	4	5	4	4	5	4	6	5	4	5	5	2	2	3	2	3	3	3	3	2	3	5.5	4.33333	5	-1.94787	-1.04601	-1.87159	-1.88518	-1.98698	11	0	6	4.94118
1	7	15	1	1	2	2	2	1	5	78	5	4	5	5	4	4	6	4	5	5	4	4	4	5	4	5	5	3	3	2	3	3	2	2	3	3	3	4.5	4.66667	4.6	-1.94787	-1.93907	-1.00741	-1.0125	-1.06482	15	1	6	4.58824
1	7	15	2	1	1	1	2	3	3	83	4	5	6	4	5	5	5	4	5	6	4	5	5	5	6	4	5	2	2	3	3	2	3	3	3	3	3	4.83333	4.83333	5	-1.0598	-1.93907	-1.87159	-1.88518	-1.06482	15	1	6	4.88235
1	6	6	2	2	1	1	2	5	2	68	4	5	3	3	3	3	4	3	5	5	4	5	3	3	5	5	5	2	2	1	1	2	1	2	1	1	1	3.5	4.33333	4.2	-1.0598	-1.04601	-1.87159	-1.88518	-1.06482	13	1	7	4
1	3	6	2	1	2	1	1	4	5	67	3	4	5	5	3	5	5	3	3	4	3	5	3	4	5	4	3	2	1	1	1	2	1	2	1	2	1	4.16667	3.83333	3.8	-1.0598	-1.93907	-1.00741	-1.88518	-1.98698	13	1	7	3.94118
1	8	7	1	2	2	2	2	2	2	68	5	5	3	5	4	3	3	4	3	4	4	4	5	4	3	5	4	2	1	2	1	1	2	1	1	2	1	4.16667	3.66667	4.2	-1.94787	-1.04601	-1.00741	-1.0125	-1.06482	13	1	7	4
1	6	6	1	2	1	1	1	2	3	71	4	5	3	4	5	4	3	5	5	4	4	5	3	5	3	4	5	2	2	2	2	2	1	2	1	2	1	4.16667	4.33333	4	-1.94787	-1.04601	-1.87159	-1.88518	-1.98698	13	1	7	4.17647
1	7	15	1	1	1	2	2	2	3	72	3	5	5	3	5	5	3	4	3	3	5	5	4	5	5	4	5	1	2	2	2	2	1	2	1	2	2	4.33333	3.83333	4.6	-1.94787	-1.93907	-1.87159	-1.0125	-1.06482	15	1	7	4.23529
1	8	7	1	2	2	2	2	3	5	65	4	4	3	4	4	5	4	4	4	3	3	4	3	3	4	4	5	2	1	1	2	2	2	2	2	2	2	4	3.66667	3.8	-1.94787	-1.04601	-1.00741	-1.0125	-1.06482	13	1	7	3.82353
1	6	7	3	3	2	2	2	1	1	86	6	6	4	5	4	6	4	5	5	6	4	4	6	4	6	5	6	2	3	2	3	3	2	2	2	2	2	5.16667	4.66667	5.4	-0.171727	-0.152955	-1.00741	-1.0125	-1.06482	13	1	7	5.05882
1	3	7	3	2	3	2	3	3	5	85	6	5	4	6	6	4	6	6	4	5	4	6	6	4	4	4	5	2	2	2	3	2	3	2	2	3	2	5.16667	5.16667	4.6	-0.171727	-1.04601	-0.143234	-1.0125	-0.142655	12	1	7	5
1	3	6	3	3	3	2	2	1	1	87	4	5	4	4	4	4	6	5	6	5	6	5	6	6	6	6	5	2	3	3	2	2	2	2	2	3	3	4.16667	5.5	5.8	-0.171727	-0.152955	-0.143234	-1.0125	-1.06482	13	1	7	5.11765
1	6	6	1	2	1	1	2	3	5	80	6	4	4	4	4	6	5	4	4	6	4	6	4	4	4	6	5	3	2	2	2	3	2	3	2	2	3	4.66667	4.83333	4.6	-1.94787	-1.04601	-1.87159	-1.88518	-1.06482	15	1	7	4.70588
1	3	6	3	2	2	2	3	3	4	87	5	5	5	5	6	6	6	5	6	4	5	6	4	6	4	5	4	3	2	2	2	3	2	2	2	3	3	5.33333	5.33333	4.6	-0.171727	-1.04601	-1.00741	-1.0125	-0.142655	16	1	7	5.11765
1	2	4	2	1	2	2	1	1	1	82	6	5	5	5	6	6	4	5	4	4	4	4	5	5	5	5	4	2	2	3	3	3	3	2	2	2	2	5.5	4.16667	4.8	-1.0598	-1.93907	-1.00741	-1.0125	-1.98698	16	1	7	4.82353
1	6	6	1	2	1	1	1	1	3	78	4	6	6	4	5	5	4	5	4	4	4	6	5	4	4	4	4	2	3	3	2	2	2	3	3	3	2	5	4.5	4.2	-1.94787	-1.04601	-1.87159	-1.88518	-1.98698	13	0	7	4.58824
1	3	5	2	3	3	2	3	2	4	89	6	6	4	5	6	4	5	5	5	6	5	4	6	6	5	5	6	2	2	3	2	2	3	2	3	3	3	5.16667	5	5.6	-1.0598	-0.152955	-0.143234	-1.0125	-0.142655	14	1	7	5.23529
1	6	7	3	2	3	3	2	2	5	84	4	4	5	6	5	4	5	6	6	4	5	5	6	6	5	4	4	3	2	3	2	3	3	3	3	2	2	4.66667	5.16667	5	-0.171727	-1.04601	-0.143234	-0.139822	-1.06482	13	1	7	4.94118
1	4	6	2	2	3	3	2	4	3	85	5	6	4	4	5	5	6	6	6	4	5	4	5	4	5	5	6	3	2	3	2	2	2	3	3	3	3	4.83333	5.16667	5	-1.0598	-1.04601	-0.143234	-0.139822	-1.06482	16	1	7	5
1	7	15	2	2	3	2	2	5	5	84	5	5	5	5	4	6	6	4	4	5	5	4	6	4	6	5	5	2	2	3	2	3	3	3	2	3	3	5	4.66667	5.2	-1.0598	-1.04601	-0.143234	-1.0125	-1.06482	15	1	7	4.94118
1	3	6	2	2	2	3	3	4	2	87	4	4	6	6	6	4	6	6	4	5	4	6	6	6	4	5	5	3	3	3	3	3	2	2	2	2	3	5	5.16667	5.2	-1.0598	-1.04601	-1.00741	-0.139822	-0.142655	15	0	7	5.11765
1	3	5	2	2	2	2	3	1	5	88	4	6	6	5	4	6	6	6	4	6	4	6	5	4	4	6	6	3	3	2	2	3	3	2	3	3	2	5.16667	5.33333	5	-1.0598	-1.04601	-1.00741	-1.0125	-0.142655	14	0	7	5.17647
1	3	6	3	2	2	2	3	2	2	88	5	4	6	5	5	6	5	5	6	6	5	6	4	4	6	6	4	3	3	2	2	2	2	3	3	3	3	5.16667	5.5	4.8	-0.171727	-1.04601	-1.00741	-1.0125	-0.142655	14	0	7	5.17647
1	1	7	1	2	2	1	1	5	4	83	6	5	5	6	5	5	4	5	4	4	4	6	6	5	4	5	4	2	2	3	2	3	3	3	3	2	3	5.33333	4.5	4.8	-1.94787	-1.04601	-1.00741	-1.88518	-1.98698	15	1	7	4.88235
1	3	6	3	2	2	2	2	2	2	85	5	4	4	5	5	6	5	5	5	5	4	6	6	6	4	6	4	2	3	2	3	3	2	3	3	3	3	4.83333	5	5.2	-0.171727	-1.04601	-1.00741	-1.0125	-1.06482	14	0	7	5
1	3	7	3	2	3	2	2	1	2	84	6	5	4	5	4	5	5	5	6	6	5	4	4	4	4	6	6	3	2	2	3	3	3	3	3	3	2	4.83333	5.16667	4.8	-0.171727	-1.04601	-0.143234	-1.0125	-1.06482	11	1	7	4.94118
1	2	6	1	1	1	1	2	2	1	79	5	4	4	5	4	6	4	4	4	5	6	5	5	4	5	4	5	2	3	3	3	3	3	2	3	3	3	4.66667	4.66667	4.6	-1.94787	-1.93907	-1.87159	-1.88518	-1.06482	14	0	7	4.64706
1	8	9	2	3	2	3	3	4	3	88	6	6	4	4	6	4	5	5	6	4	5	5	6	6	6	5	5	2	3	3	2	2	3	2	2	2	2	5	5	5.6	-1.0598	-0.152955	-1.00741	-0.139822	-0.142655	14	0	8	5.17647
1	7	15	3	3	4	3	3	1	2	91	5	5	6	5	6	4	6	5	6	4	6	5	6	4	6	6	6	2	2	2	3	2	3	2	3	2	2	5.16667	5.33333	5.6	-0.171727	-0.152955	0.720943	-0.139822	-0.142655	15	1	8	5.35294
1	8	15	3	3	4	3	4	3	3	90	4	5	4	6	6	4	5	4	6	6	6	6	6	6	6	4	6	3	3	3	2	2	2	2	3	2	2	4.83333	5.5	5.6	-0.171727	-0.152955	0.720943	-0.139822	0.779509	13	1	8	5.29412
1	3	6	3	3	2	2	3	1	3	86	4	6	5	5	6	4	4	6	6	4	5	4	6	6	6	4	5	2	2	2	3	2	2	3	3	2	3	5	4.83333	5.4	-0.171727	-0.152955	-1.00741	-1.0125	-0.142655	15	1	8	5.05882
1	8	15	3	2	2	3	3	4	4	87	5	5	6	6	6	6	4	5	5	6	4	5	5	5	4	6	4	2	2	3	2	3	3	2	3	2	2	5.66667	4.83333	4.8	-0.171727	-1.04601	-1.00741	-0.139822	-0.142655	15	1	8	5.11765
1	8	15	3	3	3	3	2	2	5	86	4	5	4	5	4	5	4	6	4	5	6	6	6	6	6	6	4	2	3	2	3	3	2	2	2	3	3	4.5	5.16667	5.6	-0.171727	-0.152955	-0.143234	-0.139822	-1.06482	14	1	8	5.05882
1	6	7	3	3	4	4	3	3	2	92	6	6	4	5	5	4	5	6	4	6	6	6	6	5	6	6	6	3	3	2	3	3	2	2	2	3	2	5	5.5	5.8	-0.171727	-0.152955	0.720943	0.732859	-0.142655	13	0	8	5.41176
1	6	4	2	3	2	3	3	3	5	88	6	6	5	5	6	5	6	4	5	6	4	4	5	6	5	6	4	2	2	2	3	3	2	2	3	3	3	5.5	4.83333	5.2	-1.0598	-0.152955	-1.00741	-0.139822	-0.142655	13	0	8	5.17647
1	4	6	4	3	4	4	3	4	3	91	6	5	6	6	6	5	5	6	5	5	4	4	6	6	6	4	6	3	3	2	3	2	3	2	2	3	3	5.66667	4.83333	5.6	0.716345	-0.152955	0.720943	0.732859	-0.142655	16	0	8	5.35294
1	3	2	3	3	3	3	3	5	4	88	6	5	5	5	4	6	6	5	5	6	4	5	6	4	6	4	6	2	3	3	3	3	3	3	2	3	2	5.16667	5.16667	5.2	-0.171727	-0.152955	-0.143234	-0.139822	-0.142655	14	0	8	5.17647
2	8	15	4	3	3	3	4	3	4	103	6	6	5	5	5	5	7	5	7	7	7	7	6	7	5	6	7	3	3	3	4	4	3	4	3	3	3	5.33333	6.66667	6.2	0.716345	-0.152955	-0.143234	-0.139822	0.779509	13	0	8	6.05882
2	3	7	3	3	3	3	3	1	3	101	5	7	5	5	5	6	6	6	5	7	6	5	7	6	7	6	7	3	4	3	3	3	4	3	3	3	4	5.5	5.83333	6.6	-0.171727	-0.152955	-0.143234	-0.139822	-0.142655	11	1	8	5.94118
2	7	15	3	4	3	3	3	3	1	95	5	5	7	5	5	6	5	6	5	7	5	6	5	5	6	6	6	3	3	4	4	3	3	3	4	3	3	5.5	5.66667	5.6	-0.171727	0.740103	-0.143234	-0.139822	-0.142655	13	1	8	5.58824
2	7	15	3	4	4	3	3	1	5	98	5	6	5	6	6	7	6	6	7	5	6	5	7	5	5	6	5	3	3	3	4	3	3	3	4	4	3	5.83333	5.83333	5.6	-0.171727	0.740103	0.720943	-0.139822	-0.142655	15	1	8	5.76471
2	3	6	3	3	3	4	4	4	2	99	5	6	7	6	6	5	6	5	7	7	6	5	6	5	6	5	6	4	4	3	4	3	3	3	3	3	3	5.83333	6	5.6	-0.171727	-0.152955	-0.143234	0.732859	0.779509	16	1	8	5.82353
2	8	15	4	3	4	3	4	3	3	99	7	6	6	7	5	6	7	5	6	7	5	5	6	6	5	5	5	4	3	4	4	3	3	3	3	3	3	6.16667	5.83333	5.4	0.716345	-0.152955	0.720943	-0.139822	0.779509	15	0	8	5.82353
2	4	6	4	3	4	3	4	2	1	101	5	7	7	6	6	7	5	5	5	7	5	5	6	6	7	7	5	4	3	4	3	3	3	3	4	3	3	6.33333	5.33333	6.2	0.716345	-0.152955	0.720943	-0.139822	0.779509	15	1	8	5.94118
2	4	6	3	4	4	3	3	2	4	102	7	7	6	7	5	7	5	5	6	7	6	5	5	7	5	6	6	4	3	3	4	3	3	3	3	3	4	6.5	5.66667	5.8	-0.171727	0.740103	0.720943	-0.139822	-0.142655	16	1	8	6
2	7	15	3	4	4	3	3	2	3	101	5	5	7	7	5	5	6	6	7	7	6	7	5	5	5	6	7	3	3	4	3	4	4	3	3	4	3	5.66667	6.5	5.6	-0.171727	0.740103	0.720943	-0.139822	-0.142655	13	1	8	5.94118
2	3	7	4	3	4	4	3	5	3	98	7	6	5	5	5	6	5	7	5	5	6	5	6	7	6	6	6	3	4	4	3	3	3	4	4	3	3	5.66667	5.5	6.2	0.716345	-0.152955	0.720943	0.732859	-0.142655	12	1	8	5.76471
2	7	15	3	4	3	3	4	1	3	95	5	5	5	6	7	7	5	5	5	7	5	5	5	5	6	5	7	4	3	3	4	3	3	4	3	3	4	5.83333	5.33333	5.6	-0.171727	0.740103	-0.143234	-0.139822	0.779509	15	0	8	5.58824
2	6	6	4	3	4	4	3	4	1	99	6	5	7	6	5	6	6	5	6	5	6	5	6	7	5	6	7	4	3	3	3	3	3	3	4	4	4	5.83333	5.5	6.2	0.716345	-0.152955	0.720943	0.732859	-0.142655	15	1	8	5.82353
2	3	7	4	3	4	3	4	3	1	100	6	5	5	7	6	6	6	5	5	7	6	6	5	7	7	6	5	4	3	3	4	3	3	4	3	4	3	5.83333	5.83333	6	0.716345	-0.152955	0.720943	-0.139822	0.779509	13	0	8	5.88235
2	7	15	3	4	4	3	4	4	5	101	5	5	5	7	6	7	6	7	6	6	6	5	6	7	6	6	5	3	3	3	4	4	3	4	4	3	3	5.83333	6	6	-0.171727	0.740103	0.720943	-0.139822	0.779509	15	1	8	5.94118
2	2	4	4	3	3	4	3	1	3	100	6	5	5	6	7	7	7	7	5	5	6	5	6	5	6	5	7	3	4	4	4	3	3	3	3	4	3	6	5.83333	5.8	0.716345	-0.152955	-0.143234	0.732859	-0.142655	16	0	8	5.88235
2	7	15	3	3	4	3	4	1	1	99	6	6	6	6	5	7	6	6	6	7	5	6	5	6	6	5	5	4	3	3	3	4	3	3	4	3	4	6	6	5.4	-0.171727	-0.152955	0.720943	-0.139822	0.779509	13	0	8	5.82353
2	8	15	3	4	3	3	4	1	1	101	6	5	5	7	7	6	5	7	5	6	6	7	5	6	5	6	7	3	3	4	4	3	4	3	3	3	4	6	6	5.8	-0.171727	0.740103	-0.143234	-0.139822	0.779509	14	0	8	5.94118
2	3	7	3	4	4	3	4	5	2	102	7	6	6	7	7	6	6	5	6	5	7	5	5	7	5	6	6	4	3	3	3	4	4	3	3	3	4	6.5	5.66667	5.8	-0.171727	0.740103	0.720943	-0.139822	0.779509	12	1	8	6
2	3	7	4	4	3	3	3	1	2	97	5	6	5	5	6	5	6	5	5	6	6	7	5	6	7	6	6	3	4	3	4	4	4	3	3	3	4	5.33333	5.83333	6	0.716345	0.740103	-0.143234	-0.139822	-0.142655	12	0	8	5.70588
2	8	15	4	3	4	3	3	2	3	102	5	7	7	6	5	5	6	5	6	7	5	5	7	5	7	7	7	4	3	4	4	4	4	3	3	3	3	5.83333	5.66667	6.6	0.716345	-0.152955	0.720943	-0.139822	-0.142655	13	1	8	6
2	2	4	4	4	4	3	3	3	2	103	7	5	7	6	5	5	7	6	7	7	7	6	6	7	5	5	5	4	4	4	3	4	4	3	3	3	3	5.83333	6.66667	5.6	0.716345	0.740103	0.720943	-0.139822	-0.142655	16	1	8	6.05882
2	8	7	3	4	4	3	4	1	2	102	5	7	5	5	6	7	7	5	7	7	5	7	7	7	5	5	5	4	4	4	3	4	3	4	3	3	3	5.83333	6.33333	5.8	-0.171727	0.740103	0.720943	-0.139822	0.779509	13	1	8	6
2	3	7	3	3	4	4	3	4	3	98	5	6	7	5	6	7	7	6	6	6	6	5	5	6	5	5	5	4	3	4	3	3	4	4	3	3	4	6	6	5.2	-0.171727	-0.152955	0.720943	0.732859	-0.142655	14	0	8	5.76471
2	4	3	3	3	4	3	4	3	3	99	6	6	6	6	7	5	5	7	5	6	5	6	5	6	6	7	5	4	4	3	4	3	3	4	3	3	4	6	5.66667	5.8	-0.171727	-0.152955	0.720943	-0.139822	0.779509	14	0	8	5.82353
2	5	6	3	3	3	4	4	1	3	101	6	6	6	6	6	6	5	7	5	6	5	5	7	6	7	5	7	4	4	3	4	3	4	3	3	3	4	6	5.5	6.4	-0.171727	-0.152955	-0.143234	0.732859	0.779509	13	1	8	5.94118
2	3	7	3	4	4	3	4	3	3	101	7	6	7	5	7	5	5	6	6	5	7	5	7	7	5	6	5	3	4	3	3	3	4	3	4	4	4	6.16667	5.66667	6	-0.171727	0.740103	0.720943	-0.139822	0.779509	13	1	8	5.94118
2	3	7	3	4	3	3	4	1	3	103	7	5	7	7	7	5	7	7	7	6	5	7	5	5	6	5	5	3	4	4	3	4	3	3	4	4	3	6.33333	6.5	5.2	-0.171727	0.740103	-0.143234	-0.139822	0.779509	12	0	8	6.05882
2	8	15	4	3	3	4	3	1	1	99	5	5	6	7	7	5	7	5	5	5	6	6	5	7	7	6	5	3	4	3	4	4	4	4	4	3	3	5.83333	5.66667	6	0.716345	-0.152955	-0.143234	0.732859	-0.142655	12	0	8	5.82353
2	8	7	3	3	4	3	4	4	1	101	5	5	7	7	5	6	5	5	7	5	7	7	6	6	7	6	5	4	4	3	4	3	4	4	4	3	3	5.83333	6	6	-0.171727	-0.152955	0.720943	-0.139822	0.779509	13	0	8	5.94118
2	7	15	4	4	4	3	3	4	2	101	6	5	6	6	5	7	5	7	5	6	6	7	7	5	5	6	7	3	3	3	4	3	4	4	4	4	4	5.83333	6	6	0.716345	0.740103	0.720943	-0.139822	-0.142655	15	1	8	5.94118
2	7	15	3	3	3	3	4	1	1	101	6	6	5	7	7	5	6	6	5	5	5	7	6	6	7	5	7	4	3	4	4	3	4	4	4	3	3	6	5.66667	6.2	-0.171727	-0.152955	-0.143234	-0.139822	0.779509	15	1	8	5.94118
2	6	6	3	3	3	3	4	2	4	102	7	6	7	6	6	5	6	5	7	7	5	6	5	5	7	6	6	4	3	4	4	3	3	3	4	4	4	6.16667	6	5.8	-0.171727	-0.152955	-0.143234	-0.139822	0.779509	13	1	8	6
2	8	15	4	3	4	4	3	2	3	99	5	6	7	7	5	7	5	5	7	5	5	5	7	5	7	5	6	3	4	3	3	3	4	4	4	4	4	6.16667	5.33333	6	0.716345	-0.152955	0.720943	0.732859	-0.142655	12	1	8	5.82353
2	8	15	4	3	3	4	3	1	1	101	5	7	5	7	7	7	5	5	7	5	7	6	5	7	6	5	5	4	4	4	3	4	3	4	4	3	3	6.33333	5.83333	5.6	0.716345	-0.152955	-0.143234	0.732859	-0.142655	14	1	8	5.94118
2	6	7	3	3	3	3	4	2	3	97	5	6	5	5	5	6	6	7	5	6	5	7	6	5	7	6	5	3	4	4	4	4	4	3	3	4	4	5.33333	6	5.8	-0.171727	-0.152955	-0.143234	-0.139822	0.779509	13	0	8	5.70588
2	3	7	4	3	3	4	3	1	3	93	5	5	6	5	5	6	5	6	5	6	5	5	6	7	6	5	5	3	4	4	3	4	4	3	4	4	4	5.33333	5.33333	5.8	0.716345	-0.152955	-0.143234	0.732859	-0.142655	14	0	8	5.47059
2	1	7	3	3	3	4	4	3	2	102	5	6	5	5	6	5	6	5	7	7	7	7	5	7	5	7	7	3	4	3	4	4	4	4	3	4	4	5.33333	6.5	6.2	-0.171727	-0.152955	-0.143234	0.732859	0.779509	15	0	8	6
2	4	7	3	4	3	3	4	1	3	97	6	6	6	5	6	5	5	7	5	6	5	5	6	6	6	5	7	4	3	4	4	4	3	3	4	4	4	5.66667	5.5	6	-0.171727	0.740103	-0.143234	-0.139822	0.779509	12	0	8	5.70588
2	6	4	3	4	4	4	3	1	1	98	5	5	6	7	6	5	7	6	7	5	5	7	5	7	5	5	5	4	3	4	4	4	3	4	4	3	4	5.66667	6.16667	5.4	-0.171727	0.740103	0.720943	0.732859	-0.142655	13	0	8	5.76471
2	4	6	3	3	3	3	4	3	1	97	6	6	7	7	5	5	6	6	6	5	7	6	5	5	5	5	5	4	3	4	4	4	3	4	3	4	4	6	6	5	-0.171727	-0.152955	-0.143234	-0.139822	0.779509	15	0	8	5.70588
2	8	9	4	4	3	4	3	1	5	101	6	6	7	7	6	5	6	6	5	6	5	7	5	5	6	6	7	4	4	4	3	4	3	3	4	4	4	6.16667	5.83333	5.8	0.716345	0.740103	-0.143234	0.732859	-0.142655	14	0	8	5.94118
2	7	15	3	3	4	4	4	2	1	99	5	7	5	5	5	7	5	6	7	7	6	6	5	5	6	5	7	4	3	4	4	4	4	4	3	4	4	5.66667	6.16667	5.6	-0.171727	-0.152955	0.720943	0.732859	0.779509	15	0	8	5.82353
2	1	7	4	3	4	4	3	1	3	99	5	7	5	7	7	5	5	5	5	7	7	5	5	5	5	7	7	4	4	4	4	3	4	4	4	3	4	6	5.66667	5.8	0.716345	-0.152955	0.720943	0.732859	-0.142655	15	0	8	5.82353
2	8	15	3	4	3	4	3	1	1	99	7	6	7	5	7	5	6	5	5	5	5	6	7	7	5	5	6	4	4	4	4	4	4	4	3	4	3	6.16667	5.33333	6	-0.171727	0.740103	-0.143234	0.732859	-0.142655	13	0	8	5.82353
2	6	7	3	4	3	3	3	4	1	101	6	5	7	6	6	6	5	6	7	5	5	5	7	5	6	7	7	4	4	4	4	4	4	4	4	3	4	6	5.5	6.4	-0.171727	0.740103	-0.143234	-0.139822	-0.142655	13	0	8	5.94118
1	3	7	4	4	4	4	3	4	5	91	6	5	6	6	6	5	4	6	5	6	5	6	4	6	5	6	4	3	3	3	2	3	2	2	3	3	2	5.66667	5.33333	5	0.716345	0.740103	0.720943	0.732859	-0.142655	12	0	9	5.35294
2	8	15	4	4	3	3	4	3	2	102	7	5	7	5	5	6	7	6	7	5	6	6	5	7	6	7	5	3	4	3	4	3	3	3	3	4	3	5.83333	6.16667	6	0.716345	0.740103	-0.143234	-0.139822	0.779509	14	1	9	6
2	6	4	5	5	4	5	5	1	1	107	7	6	5	6	6	7	7	6	5	7	7	7	7	5	7	6	6	3	3	4	3	3	4	4	3	3	3	6.16667	6.5	6.2	1.60442	1.63316	0.720943	1.60554	1.70167	13	0	9	6.29412
2	8	15	5	5	5	5	5	1	1	110	6	7	6	7	6	6	7	7	6	7	7	7	6	5	7	7	6	3	4	3	3	3	3	3	4	4	3	6.33333	6.83333	6.2	1.60442	1.63316	1.58512	1.60554	1.70167	11	1	9	6.47059
2	3	6	4	3	3	4	4	3	2	99	5	7	5	5	6	7	5	5	7	5	6	5	7	5	6	7	6	4	3	3	3	4	4	3	4	3	3	5.83333	5.5	6.2	0.716345	-0.152955	-0.143234	0.732859	0.779509	15	1	9	5.82353
2	7	15	4	4	4	4	3	1	5	98	6	6	7	5	6	6	5	7	5	5	7	5	5	6	7	5	5	3	4	3	3	3	3	4	4	3	4	6	5.66667	5.6	0.716345	0.740103	0.720943	0.732859	-0.142655	15	1	9	5.76471
2	3	7	4	4	4	4	3	5	5	101	5	5	7	7	5	7	6	6	5	6	7	6	7	5	6	5	6	4	3	4	4	3	3	3	3	4	3	6	6	5.8	0.716345	0.740103	0.720943	0.732859	-0.142655	14	0	9	5.94118
2	8	15	4	4	4	4	4	1	1	102	7	7	7	5	5	6	6	7	6	6	6	6	6	5	5	5	7	4	3	3	4	4	3	3	3	4	3	6.16667	6.16667	5.6	0.716345	0.740103	0.720943	0.732859	0.779509	12	0	9	6
2	8	15	4	4	4	4	4	1	1	111	7	7	7	6	7	5	7	7	7	6	6	6	6	7	7	7	6	3	3	3	4	4	3	4	3	4	3	6.5	6.5	6.6	0.716345	0.740103	0.720943	0.732859	0.779509	15	0	9	6.52941
2	8	15	5	4	5	4	4	1	5	104	5	5	7	6	5	7	7	6	7	6	7	7	5	6	6	6	6	3	4	4	4	3	4	3	4	3	3	5.83333	6.66667	5.8	1.60442	0.740103	1.58512	0.732859	0.779509	14	0	9	6.11765
2	4	6	5	4	5	4	4	1	1	107	7	6	5	5	7	7	7	6	6	7	7	6	7	5	6	7	6	3	3	4	4	4	3	4	4	3	3	6.16667	6.5	6.2	1.60442	0.740103	1.58512	0.732859	0.779509	15	0	9	6.29412
2	1	7	4	5	4	5	4	3	2	105	6	7	7	6	6	6	6	7	5	7	6	6	7	5	7	5	6	4	4	3	3	4	3	3	4	3	4	6.33333	6.16667	6	0.716345	1.63316	0.720943	1.60554	0.779509	15	0	9	6.17647
2	3	6	5	5	4	5	4	1	1	107	6	7	7	5	6	7	7	7	6	6	5	7	5	6	7	6	7	4	4	4	3	4	3	3	4	3	3	6.33333	6.33333	6.2	1.60442	1.63316	0.720943	1.60554	0.779509	14	0	9	6.29412
2	3	7	5	5	4	4	5	1	2	107	6	7	5	7	7	6	7	6	5	6	6	6	7	6	7	7	6	4	3	3	4	4	3	4	3	3	4	6.33333	6	6.6	1.60442	1.63316	0.720943	0.732859	1.70167	11	0	9	6.29412
2	3	7	4	4	5	4	4	3	2	103	7	6	5	7	7	7	5	5	6	6	5	5	7	6	5	7	7	4	4	3	4	4	3	3	4	3	3	6.5	5.33333	6.4	0.716345	0.740103	1.58512	0.732859	0.779509	12	1	9	6.05882
2	4	3	4	4	5	5	4	5	3	109	7	7	6	6	6	7	7	7	5	6	6	7	7	5	7	7	6	3	4	3	3	4	3	4	4	3	4	6.5	6.33333	6.4	0.716345	0.740103	1.58512	1.60554	0.779509	14	0	9	6.41176
2	3	6	4	5	4	4	4	2	1	108	7	7	7	5	7	7	6	7	7	7	5	5	6	5	6	7	7	4	4	4	3	3	4	4	3	3	3	6.66667	6.16667	6.2	0.716345	1.63316	0.720943	0.732859	0.779509	16	0	9	6.35294
2	8	7	5	4	4	5	4	1	1	105	7	7	7	7	7	5	6	5	7	6	5	6	7	6	5	5	7	4	3	4	3	3	3	4	4	3	4	6.66667	5.83333	6	1.60442	0.740103	0.720943	1.60554	0.779509	13	0	9	6.17647
2	3	6	4	3	4	4	4	4	2	100	5	7	7	6	6	5	6	5	7	5	6	6	7	6	5	5	6	4	3	3	3	3	4	4	4	4	4	6	5.83333	5.8	0.716345	-0.152955	0.720943	0.732859	0.779509	15	0	9	5.88235
2	2	6	4	4	4	4	3	4	4	102	5	7	6	5	7	7	6	6	6	6	5	5	7	6	7	6	5	4	3	3	4	3	4	4	3	4	4	6.16667	5.66667	6.2	0.716345	0.740103	0.720943	0.732859	-0.142655	12	0	9	6
2	7	15	5	5	5	4	5	1	1	104	7	6	6	7	5	6	7	7	5	6	7	5	7	5	7	5	6	3	3	3	4	3	4	4	4	4	4	6.16667	6.16667	6	1.60442	1.63316	1.58512	0.732859	1.70167	15	0	9	6.11765
2	3	6	4	4	4	4	3	2	5	103	7	6	7	6	6	6	7	6	6	5	6	7	5	5	7	5	6	4	4	4	3	3	4	4	3	3	4	6.33333	6.16667	5.6	0.716345	0.740103	0.720943	0.732859	-0.142655	14	1	9	6.05882
2	8	15	5	5	4	4	4	2	5	106	6	7	7	7	6	6	7	5	7	6	6	6	5	7	5	7	6	4	3	4	4	3	4	3	4	3	4	6.5	6.16667	6	1.60442	1.63316	0.720943	0.732859	0.779509	11	0	9	6.23529
2	5	6	4	5	5	5	4	3	3	108	7	7	7	7	7	6	7	7	5	6	7	6	6	7	6	5	5	4	4	4	4	3	4	4	3	3	3	6.83333	6.33333	5.8	0.716345	1.63316	1.58512	1.60554	0.779509	13	0	9	6.35294
2	7	15	4	3	4	4	4	4	3	99	6	5	5	5	7	5	7	6	5	5	6	6	7	6	7	5	6	4	4	4	4	3	4	3	3	4	4	5.5	5.83333	6.2	0.716345	-0.152955	0.720943	0.732859	0.779509	15	0	9	5.82353
2	3	2	4	4	3	4	4	1	4	101	5	6	7	5	5	5	6	5	7	6	5	7	7	7	6	7	5	3	4	4	4	3	4	4	4	3	4	5.5	6	6.4	0.716345	0.740103	-0.143234	0.732859	0.779509	14	0	9	5.94118
2	3	6	4	5	4	4	4	4	2	104	6	7	5	5	6	6	6	5	5	7	7	7	7	7	7	6	5	4	3	3	4	4	4	4	4	4	3	5.83333	6.16667	6.4	0.716345	1.63316	0.720943	0.732859	0.779509	13	0	9	6.11765
2	8	15	5	4	5	4	4	1	1	104	7	5	6	5	7	5	6	7	6	7	7	5	6	7	7	6	5	4	4	4	3	4	3	4	4	3	4	5.83333	6.33333	6.2	1.60442	0.740103	1.58512	0.732859	0.779509	15	0	9	6.11765
2	8	7	5	5	4	5	4	1	1	105	7	6	5	5	5	7	7	6	7	5	7	7	7	6	6	6	6	4	4	3	4	3	4	3	4	4	4	5.83333	6.5	6.2	1.60442	1.63316	0.720943	1.60554	0.779509	14	0	9	6.17647
2	8	9	5	4	4	4	5	1	1	107	7	7	7	6	7	6	6	6	6	6	5	6	7	7	6	7	5	4	4	4	3	4	4	4	3	4	3	6.66667	5.83333	6.4	1.60442	0.740103	0.720943	0.732859	1.70167	14	0	9	6.29412
2	3	6	5	4	5	4	4	1	3	105	7	5	5	7	5	7	5	7	7	7	7	5	7	5	7	5	7	3	4	4	4	4	4	3	4	4	4	6	6.33333	6.2	1.60442	0.740103	1.58512	0.732859	0.779509	16	0	9	6.17647
2	3	6	3	4	4	4	4	1	4	95	7	7	6	5	5	7	5	5	5	5	5	5	5	5	5	7	6	4	4	3	4	4	4	3	4	4	4	6.16667	5	5.6	-0.171727	0.740103	0.720943	0.732859	0.779509	15	0	9	5.58824
1	8	15	3	4	4	4	4	2	2	91	6	4	6	5	5	6	6	4	6	6	6	4	6	5	6	4	6	2	3	3	2	2	3	2	3	2	2	5.33333	5.33333	5.4	-0.171727	0.740103	0.720943	0.732859	0.779509	13	1	10	5.35294
1	2	6	4	3	4	4	4	4	5	91	6	5	6	6	4	6	5	6	6	6	5	4	6	5	4	6	5	3	2	3	3	3	2	2	2	3	2	5.5	5.33333	5.2	0.716345	-0.152955	0.720943	0.732859	0.779509	12	0	10	5.35294
1	8	15	4	4	3	3	4	1	5	91	6	6	4	4	5	6	6	6	5	5	5	5	6	5	6	6	5	2	3	3	3	3	2	2	3	3	2	5.16667	5.33333	5.6	0.716345	0.740103	-0.143234	-0.139822	0.779509	15	0	10	5.35294
2	3	6	5	5	4	5	4	4	3	105	5	6	7	5	5	6	6	6	6	7	7	6	6	6	7	7	7	4	3	3	3	3	3	3	3	3	4	5.66667	6.33333	6.6	1.60442	1.63316	0.720943	1.60554	0.779509	13	0	10	6.17647
2	8	15	3	4	3	4	4	1	1	98	5	5	6	7	6	6	5	6	6	5	7	7	6	5	5	6	5	3	3	3	3	3	4	4	3	3	3	5.83333	6	5.4	-0.171727	0.740103	-0.143234	0.732859	0.779509	14	0	10	5.76471
2	6	6	4	4	3	3	4	1	5	100	6	6	5	6	5	6	6	7	5	6	6	6	7	5	6	7	5	3	4	3	3	3	3	3	4	4	3	5.66667	6	6	0.716345	0.740103	-0.143234	-0.139822	0.779509	15	1	10	5.88235
2	2	4	4	5	5	4	4	2	4	105	5	7	5	7	6	5	7	7	7	5	5	5	7	7	6	7	7	4	3	3	3	4	4	3	3	3	3	5.83333	6	6.8	0.716345	1.63316	1.58512	0.732859	0.779509	16	0	10	6.17647
2	3	6	4	4	4	5	5	3	2	110	7	7	6	7	5	7	7	5	7	7	7	6	7	7	6	7	5	3	3	3	3	4	4	3	3	3	4	6.5	6.5	6.4	0.716345	0.740103	0.720943	1.60554	1.70167	15	1	10	6.47059
2	4	7	5	4	4	5	5	2	2	105	7	5	7	6	7	7	5	6	6	5	6	5	7	7	6	7	6	3	3	3	3	4	3	3	4	4	3	6.5	5.5	6.6	1.60442	0.740103	0.720943	1.60554	1.70167	12	0	10	6.17647
2	6	7	4	4	4	3	4	1	4	101	5	6	6	7	6	6	5	7	5	5	5	6	6	7	6	6	7	4	3	3	4	4	4	3	3	3	3	6	5.5	6.4	0.716345	0.740103	0.720943	-0.139822	0.779509	13	0	10	5.94118
2	7	15	5	5	4	5	4	1	1	103	7	7	6	7	5	5	5	6	6	6	7	7	7	6	6	5	5	4	3	3	3	3	3	3	4	4	4	6.16667	6.16667	5.8	1.60442	1.63316	0.720943	1.60554	0.779509	15	0	10	6.05882
2	8	15	5	4	5	5	5	1	2	107	6	7	7	7	5	6	7	6	7	6	6	7	7	6	5	6	6	3	3	4	3	4	3	4	4	3	3	6.33333	6.5	6	1.60442	0.740103	1.58512	1.60554	1.70167	12	0	10	6.29412
2	8	7	5	5	4	5	4	1	5	106	6	6	7	6	7	7	7	5	6	7	6	5	7	5	7	6	6	4	3	3	4	4	3	4	3	3	3	6.5	6	6.2	1.60442	1.63316	0.720943	1.60554	0.779509	14	0	10	6.23529
2	4	7	5	5	5	5	4	1	1	108	6	6	7	7	6	7	7	6	7	7	7	5	7	6	7	5	5	3	3	3	3	4	3	3	4	4	4	6.5	6.5	6	1.60442	1.63316	1.58512	1.60554	0.779509	13	1	10	6.35294
2	4	3	4	4	4	3	4	3	3	94	5	7	5	6	5	5	6	7	5	6	5	5	5	6	5	6	5	3	4	3	4	3	3	4	4	3	4	5.5	5.66667	5.4	0.716345	0.740103	0.720943	-0.139822	0.779509	14	0	10	5.52941
2	3	2	4	3	3	4	4	1	3	100	5	7	5	6	5	6	7	5	7	6	6	6	5	5	5	7	7	4	4	3	3	4	3	3	3	4	4	5.66667	6.16667	5.8	0.716345	-0.152955	-0.143234	0.732859	0.779509	14	0	10	5.88235
2	3	5	5	4	5	5	5	2	4	106	6	7	5	6	5	5	7	7	7	7	5	6	7	7	7	5	7	3	4	3	4	4	4	4	3	3	3	5.66667	6.5	6.6	1.60442	0.740103	1.58512	1.60554	1.70167	14	0	10	6.23529
2	3	6	4	5	5	4	4	1	3	106	5	6	6	5	7	6	7	7	5	7	7	7	5	7	6	7	6	3	3	4	4	3	3	4	3	4	4	5.83333	6.66667	6.2	0.716345	1.63316	1.58512	0.732859	0.779509	15	0	10	6.23529
2	8	15	4	3	3	4	4	1	5	102	5	7	7	7	5	5	5	5	5	7	7	6	5	6	7	6	7	3	4	3	4	4	3	4	3	4	3	6	5.83333	6.2	0.716345	-0.152955	-0.143234	0.732859	0.779509	13	0	10	6
2	4	6	3	4	4	4	4	2	5	101	5	7	6	5	7	6	7	7	5	5	5	7	5	6	7	5	6	4	4	4	3	3	4	3	3	3	4	6	6	5.8	-0.171727	0.740103	0.720943	0.732859	0.779509	16	0	10	5.94118
2	3	5	5	5	5	4	4	1	2	106	7	6	7	6	6	6	6	6	7	6	6	6	6	6	6	7	6	3	4	3	4	3	4	3	4	3	4	6.33333	6.16667	6.2	1.60442	1.63316	1.58512	0.732859	0.779509	14	0	10	6.23529
2	8	15	4	5	4	5	5	1	4	107	6	7	6	6	7	6	7	6	7	7	5	7	5	7	6	7	5	4	4	3	4	4	3	3	3	3	4	6.33333	6.5	6	0.716345	1.63316	0.720943	1.60554	1.70167	12	0	10	6.29412
2	8	7	4	5	4	5	4	1	1	105	7	7	5	7	7	7	6	7	5	7	5	7	7	5	5	5	6	4	4	3	3	3	4	4	3	4	3	6.66667	6.16667	5.6	0.716345	1.63316	0.720943	1.60554	0.779509	13	1	10	6.17647
2	8	7	4	4	4	5	4	2	5	110	6	7	6	6	7	5	6	7	7	7	5	7	6	7	7	7	7	4	4	4	3	3	4	3	4	4	3	6.16667	6.5	6.8	0.716345	0.740103	0.720943	1.60554	0.779509	14	0	10	6.47059
2	5	6	4	4	5	4	4	5	5	103	5	6	6	7	7	7	7	5	6	6	5	5	7	7	5	7	5	4	3	3	3	4	4	4	3	4	4	6.33333	5.66667	6.2	0.716345	0.740103	1.58512	0.732859	0.779509	13	1	10	6.05882
2	2	6	4	4	4	5	4	2	1	107	6	7	7	5	7	6	7	7	6	7	6	6	6	7	5	6	6	4	4	3	4	3	4	3	4	3	4	6.33333	6.5	6	0.716345	0.740103	0.720943	1.60554	0.779509	14	0	10	6.29412
2	6	7	4	5	5	5	5	2	1	103	7	7	7	5	5	7	5	7	5	6	7	7	5	6	6	5	6	4	4	4	4	4	3	4	3	3	3	6.33333	6.16667	5.6	0.716345	1.63316	1.58512	1.60554	1.70167	13	0	10	6.05882
2	4	7	4	5	5	4	5	1	5	105	7	5	6	7	6	6	7	5	6	5	6	5	7	7	7	6	7	4	4	3	4	4	4	4	3	4	3	6.16667	5.66667	6.8	0.716345	1.63316	1.58512	0.732859	1.70167	13	0	10	6.17647
2	8	15	4	4	5	4	4	5	5	105	6	6	7	7	7	7	6	7	7	5	5	5	5	6	7	6	6	4	4	4	3	4	3	4	4	4	3	6.66667	5.83333	6	0.716345	0.740103	1.58512	0.732859	0.779509	15	0	10	6.17647
2	2	6	4	4	4	4	5	3	1	105	6	7	7	6	5	7	7	5	7	5	6	6	5	6	7	6	7	3	4	4	4	4	4	4	4	4	3	6.33333	6	6.2	0.716345	0.740103	0.720943	0.732859	1.70167	12	0	10	6.17647
[truncated: 8 more columns]
